# Supplementary material for: Declining Radial Growth in Major Western Carpathian Tree Species: Insights from Three Decades of Temperate Forest Monitoring
Source: Plants (Basel). 2023 Dec 6;12(24):4081. doi: 10.3390/plants12244081 (PMC10747720; doi:10.3390/plants12244081)
Supplement: Supplementary file 1 [file plants-12-04081-s001.zip]

Archive with 2 entries (2 files):
- Figure_S1_S2.pdf
- Table_S1.pdf
